# Supplementary material for: Nitric oxide releasing nanofiber stimulates revascularization in response to ischemia via cGMP-dependent protein kinase
Source: PLoS One. 2024 May 20;19(5):e0303758. doi: 10.1371/journal.pone.0303758 (PMC11104631; doi:10.1371/journal.pone.0303758)
Supplement: S1 Data — (ZIP) [file pone.0303758.s004.zip]

Archive with 5 entries (5 files):
- Figure 1B raw data.xlsx
- Figure 3C_MMP9_MMP2_gel image_raw.pdf
- Figure 3D_MMP9_raw.xlsx
- Figure 4B_Branch points_raw.xlsx
- Figure 4C_Total nitrate_raw.xlsx
