# Supplementary material for: Nitric oxide releasing nanofiber stimulates revascularization in response to ischemia via cGMP-dependent protein kinase
Source: PLoS One. 2024 May 20;19(5):e0303758. doi: 10.1371/journal.pone.0303758 (PMC11104631; doi:10.1371/journal.pone.0303758)
Supplement: S1 Data — (ZIP) [file pone.0303758.s004.zip › Figure 1B raw data.xlsx]

## Sheet: Sheet1
hr	NO release amount (ppb/cm2)	Total NO release amount (mmol/cm2)
0.0013889	0.0903	8.5546e-08
0.0027778	1.056	1.0864e-06
0.0041667	25.9584	2.5689e-05
0.0055556	153.286	0.00017097
0.0069444	234.519	0.00039325
0.0083333	369.907	0.00074384
0.0097222	577.502	0.0012912
0.0111	748.994	0.0020011
0.0125	893.408	0.0028478
0.0139	1055.87	0.0038486
0.0153	1182.24	0.0049691
0.0167	1317.62	0.0062179
0.0181	1407.88	0.0075523
0.0194	1543.27	0.0090149
0.0208	1624.5	0.0106
0.0222	1705.74	0.0122
0.0236	1741.84	0.0138
0.025	1723.79	0.0155
0.0264	1759.89	0.0171
0.0278	1805.02	0.0188
0.0292	1850.15	0.0206
0.0306	1868.2	0.0224
0.0319	1895.28	0.0242
0.0333	1886.25	0.0259
0.0347	1886.25	0.0277
0.0361	1877.23	0.0295
0.0375	1841.12	0.0313
0.0389	1805.02	0.033
0.0403	1814.05	0.0347
0.0417	1823.07	0.0364
0.0431	1823.07	0.0381
0.0444	1805.02	0.0399
0.0458	1768.92	0.0415
0.0472	1750.87	0.0432
0.0486	1723.79	0.0448
0.05	1651.58	0.0464
0.0514	1606.45	0.0479
0.0528	1606.45	0.0494
0.0542	1579.37	0.0509
0.0556	1543.27	0.0524
0.0569	1552.3	0.0539
0.0583	1588.4	0.0554
0.0597	1534.24	0.0568
0.0611	1498.14	0.0582
0.0625	1443.99	0.0596
0.0639	1425.93	0.061
0.0653	1398.86	0.0623
0.0667	1371.78	0.0636
0.0681	1344.7	0.0649
0.0694	1308.6	0.0661
0.0708	1236.39	0.0673
0.0722	1272.49	0.0685
0.0736	1272.49	0.0697
0.075	1254.44	0.0709
0.0764	1227.37	0.072
0.0778	1200.29	0.0732
0.0792	1173.21	0.0743
0.0806	1173.21	0.0754
0.0819	1164.18	0.0765
0.0833	1173.21	0.0776
0.0847	1146.13	0.0787
0.0861	1091.98	0.0797
0.0875	1055.87	0.0807
0.0889	1046.85	0.0817
0.0903	1010.74	0.0827
0.0917	983.667	0.0836
0.0931	965.615	0.0845
0.0944	956.589	0.0854
0.0958	911.46	0.0863
0.0972	902.434	0.0872
0.0986	884.382	0.088
0.1	884.382	0.0888
0.1014	875.356	0.0897
0.1028	839.253	0.0905
0.1042	812.175	0.0912
0.1056	812.175	0.092
0.1069	794.123	0.0928
0.1083	758.02	0.0935
0.1097	739.968	0.0942
0.1111	730.942	0.0949
0.1125	730.942	0.0956
0.1139	721.916	0.0962
0.1153	703.865	0.0969
0.1167	703.865	0.0976
0.1181	676.787	0.0982
0.1194	676.787	0.0989
0.1208	676.787	0.0995
0.1222	631.658	0.1001
0.1236	622.632	0.1007
0.125	604.58	0.1013
0.1264	595.554	0.1018
0.1278	586.528	0.1024
0.1292	577.502	0.1029
0.1306	559.451	0.1035
0.1319	541.399	0.104
0.1333	541.399	0.1045
0.1347	541.399	0.105
0.1361	523.347	0.1055
0.1375	505.295	0.106
0.1389	496.27	0.1064
0.1403	496.27	0.1069
0.1417	496.27	0.1074
0.1431	478.218	0.1078
0.1444	469.192	0.1083
0.1458	469.192	0.1087
0.1472	469.192	0.1092
0.1486	451.14	0.1096
0.15	433.088	0.11
0.1514	415.037	0.1104
0.1528	406.011	0.1108
0.1542	396.985	0.1112
0.1556	387.959	0.1115
0.1569	369.907	0.1119
0.1583	360.882	0.1122
0.1597	360.882	0.1126
0.1611	351.856	0.1129
0.1625	342.83	0.1132
0.1639	342.83	0.1136
0.1653	333.804	0.1139
0.1667	324.778	0.1142
0.1681	333.804	0.1145
0.1694	324.778	0.1148
0.1708	315.752	0.1151
0.1722	306.726	0.1154
0.1736	297.7	0.1157
0.175	288.675	0.1159
0.1764	288.675	0.1162
0.1778	279.649	0.1165
0.1792	279.649	0.1168
0.1806	270.623	0.117
0.1819	279.649	0.1173
0.1833	279.649	0.1175
0.1847	279.649	0.1178
0.1861	261.597	0.1181
0.1875	261.597	0.1183
0.1889	252.571	0.1185
0.1903	243.545	0.1188
0.1917	234.519	0.119
0.1931	234.519	0.1192
0.1944	234.519	0.1194
0.1958	234.519	0.1197
0.1972	234.519	0.1199
0.1986	234.519	0.1201
0.2	234.519	0.1203
0.2014	216.468	0.1205
0.2028	207.442	0.1207
0.2042	207.442	0.1209
0.2056	207.442	0.1211
0.2069	207.442	0.1213
0.2083	198.416	0.1215
0.2097	189.39	0.1217
0.2111	180.364	0.1219
0.2125	180.364	0.122
0.2139	180.364	0.1222
0.2153	180.364	0.1224
0.2167	171.338	0.1225
0.2181	171.338	0.1227
0.2194	162.312	0.1228
0.2208	162.312	0.123
0.2222	153.286	0.1231
0.2236	153.286	0.1233
0.225	153.286	0.1234
0.2264	153.286	0.1236
0.2278	153.286	0.1237
0.2292	153.286	0.1239
0.2306	153.286	0.124
0.2319	153.286	0.1242
0.2333	144.261	0.1243
0.2347	144.261	0.1244
0.2361	144.261	0.1246
0.2375	135.235	0.1247
0.2389	135.235	0.1248
0.2403	135.235	0.125
0.2417	135.235	0.1251
0.2431	126.209	0.1252
0.2444	126.209	0.1253
0.2458	126.209	0.1254
0.2472	117.183	0.1256
0.2486	117.183	0.1257
0.25	117.183	0.1258
0.2514	117.183	0.1259
0.2528	117.183	0.126
0.2542	108.157	0.1261
0.2556	108.157	0.1262
0.2569	108.157	0.1263
0.2583	108.157	0.1264
0.2597	108.157	0.1265
0.2611	108.157	0.1266
0.2625	108.157	0.1267
0.2639	108.157	0.1268
0.2653	99.1312	0.1269
0.2667	99.1312	0.127
0.2681	99.1312	0.1271
0.2694	90.1053	0.1272
0.2708	90.1053	0.1273
0.2722	90.1053	0.1274
0.2736	90.1053	0.1274
0.275	90.1053	0.1275
0.2764	90.1053	0.1276
0.2778	90.1053	0.1277
0.2792	90.1053	0.1278
0.2806	90.1053	0.1279
0.2819	81.0794	0.1279
0.2833	81.0794	0.128
0.2847	81.0794	0.1281
0.2861	81.0794	0.1282
0.2875	81.0794	0.1283
0.2889	81.0794	0.1283
0.2903	81.0794	0.1284
0.2917	81.0794	0.1285
0.2931	72.0535	0.1286
0.2944	81.0794	0.1286
0.2958	72.0535	0.1287
0.2972	72.0535	0.1288
0.2986	72.6041	0.1288
0.3	69.6436	0.1289
0.3014	68.0009	0.129
0.3028	68.1724	0.129
0.3042	68.4703	0.1291
0.3056	68.1092	0.1292
0.3069	67.0622	0.1292
0.3083	65.8347	0.1293
0.3097	64.7336	0.1293
0.3111	62.4681	0.1294
0.3125	61.8182	0.1295
0.3139	62.2063	0.1295
0.3153	61.8904	0.1296
0.3167	60.9156	0.1296
0.3181	62.1431	0.1297
0.3194	61.3759	0.1298
0.3208	59.9318	0.1298
0.3222	58.4064	0.1299
0.3236	59.4173	0.1299
0.325	58.3974	0.13
0.3264	57.1789	0.13
0.3278	56.6193	0.1301
0.3292	55.103	0.1301
0.3306	53.5505	0.1302
0.3319	53.1624	0.1302
0.3333	51.989	0.1303
0.3347	50.7615	0.1303
0.3361	50.581	0.1304
0.3375	50.6532	0.1304
0.3389	49.7416	0.1305
0.3403	49.1459	0.1305
0.3417	49.0917	0.1306
0.3431	48.2523	0.1306
0.3444	48.1801	0.1307
0.3458	45.9056	0.1307
0.3472	45.707	0.1308
0.3486	45.364	0.1308
0.35	45.0933	0.1308
0.3514	45.8424	0.1309
0.3528	45.2377	0.1309
0.3542	43.6852	0.131
0.3556	43.2791	0.131
0.3569	43.0805	0.131
0.3583	42.6111	0.1311
0.3597	41.7176	0.1311
0.3611	41.4378	0.1312
0.3625	41.7717	0.1312
0.3639	42.2682	0.1312
0.3653	41.9884	0.1313
0.3667	41.3656	0.1313
0.3681	40.824	0.1314
0.3694	40.0478	0.1314
0.3708	39.5694	0.1314
0.3722	39.7229	0.1315
0.3736	39.3077	0.1315
0.375	38.3509	0.1316
0.3764	37.7913	0.1316
0.3778	37.0602	0.1316
0.3792	36.7714	0.1317
0.3806	36.4736	0.1317
0.3819	35.8237	0.1317
0.3833	35.1829	0.1318
0.3847	35.228	0.1318
0.3861	34.9662	0.1318
0.3875	35.0114	0.1319
0.3889	34.4337	0.1319
0.3903	33.856	0.1319
0.3917	33.9463	0.132
0.3931	34.19	0.132
0.3944	33.3145	0.132
0.3958	33.4048	0.1321
0.3972	33.3145	0.1321
0.3986	33.6123	0.1321
0.4	32.9986	0.1321
0.4014	31.8343	0.1322
0.4028	32.3126	0.1322
0.4042	32.3397	0.1322
0.4056	31.3739	0.1323
0.4069	31.9065	0.1323
0.4083	31.9696	0.1323
0.4097	32.0509	0.1324
0.4111	31.2205	0.1324
0.4125	30.6609	0.1324
0.4139	30.5616	0.1324
0.4153	30.4352	0.1325
0.4167	30.5887	0.1325
0.4181	30.5977	0.1325
0.4194	30.1464	0.1326
0.4208	29.8666	0.1326
0.4222	29.8937	0.1326
0.4236	29.5597	0.1326
0.425	29.2799	0.1327
0.4264	29.4243	0.1327
0.4278	29.4334	0.1327
0.4292	28.8557	0.1328
0.4306	28.6571	0.1328
0.4319	28.0253	0.1328
0.4333	28.242	0.1328
0.4347	28.3232	0.1329
0.4361	27.7816	0.1329
0.4375	27.6553	0.1329
0.4389	27.6282	0.1329
0.4403	26.6895	0.133
0.4417	27.0054	0.133
0.4431	26.7888	0.133
0.4444	26.7527	0.133
0.4458	26.5	0.1331
0.4472	26.1931	0.1331
0.4486	25.9494	0.1331
0.45	26.2021	0.1331
0.4514	26.3646	0.1332
0.4528	26.5722	0.1332
0.4542	25.8772	0.1332
0.4556	26.2924	0.1332
0.4569	26.0577	0.1333
0.4583	26.4639	0.1333
0.4597	26.2202	0.1333
0.4611	25.6154	0.1333
0.4625	25.101	0.1334
0.4639	25.128	0.1334
0.4653	25.2544	0.1334
0.4667	25.4891	0.1334
0.4681	25.0287	0.1335
0.4694	25.0197	0.1335
0.4708	24.8843	0.1335
0.4722	24.7941	0.1335
0.4736	24.8663	0.1336
0.475	24.8211	0.1336
0.4764	24.7128	0.1336
0.4778	24.2976	0.1336
0.4792	23.5846	0.1337
0.4806	23.3319	0.1337
0.4819	23.6478	0.1337
0.4833	24.0901	0.1337
0.4847	24.2615	0.1337
0.4861	23.7832	0.1338
0.4875	23.6027	0.1338
0.4889	23.1784	0.1338
0.4903	23.1875	0.1338
0.4917	23.5214	0.1339
0.4931	23.3409	0.1339
0.4944	23.2326	0.1339
0.4958	23.1694	0.1339
0.4972	23.0882	0.1339
0.4986	22.9979	0.134
0.5	22.4744	0.134
0.5014	22.5105	0.134
0.5028	22.7542	0.134
0.5042	23.1062	0.134
0.5056	22.6279	0.1341
0.5069	22.6098	0.1341
0.5083	22.7001	0.1341
0.5097	22.4473	0.1341
0.5111	22.1405	0.1342
0.5125	22.339	0.1342
0.5139	22.3029	0.1342
0.5153	21.4455	0.1342
0.5167	21.1927	0.1342
0.5181	21.3191	0.1343
0.5194	21.4996	0.1343
0.5208	21.4455	0.1343
0.5222	21.283	0.1343
0.5236	21.6801	0.1343
0.525	21.9238	0.1344
0.5264	21.7343	0.1344
0.5278	22.1134	0.1344
0.5292	22.0141	0.1344
0.5306	21.5989	0.1344
0.5319	21.3191	0.1345
0.5333	21.1657	0.1345
0.5347	20.7866	0.1345
0.5361	20.7505	0.1345
0.5375	20.7505	0.1345
0.5389	20.6963	0.1346
0.5403	20.8949	0.1346
0.5417	20.922	0.1346
0.5431	20.5429	0.1346
0.5444	20.3082	0.1346
0.5458	20.1638	0.1347
0.5472	20.4436	0.1347
0.5486	20.3624	0.1347
0.55	20.6692	0.1347
0.5514	20.5158	0.1347
0.5528	19.9111	0.1348
0.5542	19.6132	0.1348
0.5556	19.3966	0.1348
0.5569	19.2341	0.1348
0.5583	19.523	0.1348
0.5597	19.2071	0.1348
0.5611	19.4417	0.1349
0.5625	19.8389	0.1349
0.5639	19.8298	0.1349
0.5653	19.4598	0.1349
0.5667	19.4778	0.1349
0.5681	18.8099	0.135
0.5694	18.8099	0.135
0.5708	18.6113	0.135
0.5722	18.5482	0.135
0.5736	18.9814	0.135
0.575	19.3424	0.135
0.5764	19.1619	0.1351
0.5778	18.9814	0.1351
0.5792	18.8821	0.1351
0.5806	18.7919	0.1351
0.5819	18.8821	0.1351
0.5833	18.4669	0.1352
0.5847	18.5121	0.1352
0.5861	18.9543	0.1352
0.5875	19.171	0.1352
0.5889	18.8821	0.1352
0.5903	19.0446	0.1352
0.5917	18.5482	0.1353
0.5931	18.1059	0.1353
0.5944	18.3135	0.1353
0.5958	18.0788	0.1353
0.5972	18.133	0.1353
0.5986	17.9434	0.1353
0.6	18.151	0.1354
0.6014	18.0247	0.1354
0.6028	17.8983	0.1354
0.6042	17.7449	0.1354
0.6056	17.7539	0.1354
0.6069	17.6546	0.1354
0.6083	17.1401	0.1355
0.6097	17.438	0.1355
0.6111	17.4831	0.1355
0.6125	17.2214	0.1355
0.6139	17.104	0.1355
0.6153	17.104	0.1355
0.6167	17.2394	0.1356
0.6181	17.095	0.1356
0.6194	17.1853	0.1356
0.6208	17.3387	0.1356
0.6222	16.9957	0.1356
0.6236	16.2827	0.1356
0.625	16.4812	0.1357
0.6264	16.3639	0.1357
0.6278	16.5896	0.1357
0.6292	16.4542	0.1357
0.6306	16.1834	0.1357
0.6319	16.4451	0.1357
0.6333	16.3459	0.1358
0.6347	16.4361	0.1358
0.6361	16.1924	0.1358
0.6375	16.1744	0.1358
0.6389	16.2556	0.1358
0.6403	16.4722	0.1358
0.6417	16.4271	0.1358
0.6431	16.4361	0.1359
0.6444	16.4	0.1359
0.6458	16.4542	0.1359
0.6472	16.9055	0.1359
0.6486	16.8333	0.1359
0.65	16.6708	0.1359
0.6514	16.391	0.136
0.6528	16.4361	0.136
0.6542	16.4812	0.136
0.6556	16.5625	0.136
0.6569	16.3459	0.136
0.6583	16.1202	0.136
0.6597	15.7953	0.136
0.6611	15.5696	0.1361
0.6625	15.4433	0.1361
0.6639	15.714	0.1361
0.6653	15.5426	0.1361
0.6667	15.4342	0.1361
0.6681	15.4342	0.1361
0.6694	15.1725	0.1362
0.6708	15.4072	0.1362
0.6722	15.2447	0.1362
0.6736	15.4703	0.1362
0.675	15.353	0.1362
0.6764	15.687	0.1362
0.6778	15.3711	0.1362
0.6792	15.1544	0.1363
0.6806	14.658	0.1363
0.6819	15.0371	0.1363
0.6833	15.2898	0.1363
0.6847	15.7231	0.1363
0.6861	15.7953	0.1363
0.6875	15.9397	0.1363
0.6889	15.8224	0.1364
0.6903	15.5335	0.1364
0.6917	15.0732	0.1364
0.6931	15.0732	0.1364
0.6944	15.0732	0.1364
0.6958	14.9468	0.1364
0.6972	14.8295	0.1364
0.6986	14.5226	0.1365
0.7	14.5407	0.1365
0.7014	14.9468	0.1365
0.7028	14.9829	0.1365
0.7042	14.9739	0.1365
0.7056	14.8205	0.1365
0.7069	14.6129	0.1365
0.7083	14.7844	0.1366
0.7097	14.6129	0.1366
0.7111	14.8476	0.1366
0.7125	14.658	0.1366
0.7139	14.4324	0.1366
0.7153	14.2699	0.1366
0.7167	14.1887	0.1366
0.7181	14.0713	0.1366
0.7194	14.1165	0.1367
0.7208	14.3602	0.1367
0.7222	14.6129	0.1367
0.7236	14.3602	0.1367
0.725	14.1977	0.1367
0.7264	14.2699	0.1367
0.7278	14.0443	0.1367
0.7292	13.9901	0.1368
0.7306	14.2519	0.1368
0.7319	14.2519	0.1368
0.7333	14.0533	0.1368
0.7347	13.7825	0.1368
0.7361	13.8006	0.1368
0.7375	13.3854	0.1368
0.7389	13.5388	0.1368
0.7403	13.945	0.1369
0.7417	13.6561	0.1369
0.7431	13.5027	0.1369
0.7444	13.7103	0.1369
0.7458	13.6922	0.1369
0.7472	13.8818	0.1369
0.7486	13.9179	0.1369
0.75	13.8637	0.137
0.7514	13.8096	0.137
0.7528	13.7915	0.137
0.7542	13.5208	0.137
0.7556	13.5839	0.137
0.7569	13.5659	0.137
0.7583	13.5388	0.137
0.7597	13.3222	0.137
0.7611	13.259	0.1371
0.7625	13.0965	0.1371
0.7639	13.4034	0.1371
0.7653	13.4486	0.1371
0.7667	13.5569	0.1371
0.7681	13.4124	0.1371
0.7694	13.5298	0.1371
0.7708	13.8006	0.1371
0.7722	13.7103	0.1372
0.7736	13.4124	0.1372
0.775	13.3222	0.1372
0.7764	13.3493	0.1372
0.7778	13.6381	0.1372
0.7792	13.6652	0.1372
0.7806	13.5208	0.1372
0.7819	13.3132	0.1372
0.7833	13.1687	0.1373
0.7847	12.9431	0.1373
0.7861	13.0424	0.1373
0.7875	13.1056	0.1373
0.7889	12.8348	0.1373
0.7903	13.0965	0.1373
0.7917	13.259	0.1373
0.7931	12.7355	0.1373
0.7944	12.8619	0.1374
0.7958	13.1597	0.1374
0.7972	13.2229	0.1374
0.7986	13.2771	0.1374
0.8	13.4756	0.1374
0.8014	13.2771	0.1374
0.8028	13.0604	0.1374
0.8042	12.7806	0.1374
0.8056	12.6994	0.1375
0.8069	12.4196	0.1375
0.8083	12.6543	0.1375
0.8097	12.8258	0.1375
0.8111	12.925	0.1375
0.8125	12.8889	0.1375
0.8139	12.8799	0.1375
0.8153	12.7445	0.1375
0.8167	12.7445	0.1376
0.8181	12.8258	0.1376
0.8194	13.0243	0.1376
0.8208	13.0604	0.1376
0.8222	12.9521	0.1376
0.8236	12.9521	0.1376
0.825	12.8077	0.1376
0.8264	12.5821	0.1376
0.8278	12.4106	0.1377
0.8292	12.6182	0.1377
0.8306	12.6994	0.1377
0.8319	12.9521	0.1377
0.8333	13.0514	0.1377
0.8347	13.0785	0.1377
0.8361	12.7987	0.1377
0.8375	12.925	0.1377
0.8389	12.9882	0.1378
0.8403	12.6994	0.1378
0.8417	13.0424	0.1378
0.8431	13.0063	0.1378
0.8444	13.0695	0.1378
0.8458	12.925	0.1378
0.8472	12.7806	0.1378
0.8486	12.8077	0.1378
0.85	12.6633	0.1378
0.8514	12.4106	0.1379
0.8528	12.1127	0.1379
0.8542	12.2571	0.1379
0.8556	12.4467	0.1379
0.8569	12.2932	0.1379
0.8583	12.1579	0.1379
0.8597	12.1579	0.1379
0.8611	12.203	0.1379
0.8625	12.2662	0.138
0.8639	12.1127	0.138
0.8653	12.1127	0.138
0.8667	12.5279	0.138
0.8681	12.4738	0.138
0.8694	12.7265	0.138
0.8708	12.8799	0.138
0.8722	12.8077	0.138
0.8736	12.8438	0.138
0.875	12.7355	0.1381
0.8764	12.2301	0.1381
0.8778	12.0044	0.1381
0.8792	12.1579	0.1381
0.8806	12.4015	0.1381
0.8819	12.3474	0.1381
0.8833	12.3835	0.1381
0.8847	12.0947	0.1381
0.8861	11.9864	0.1382
0.8875	11.9322	0.1382
0.8889	11.9864	0.1382
0.8903	12.1849	0.1382
0.8917	12.3293	0.1382
0.8931	12.212	0.1382
0.8944	12.0225	0.1382
0.8958	12.1398	0.1382
0.8972	11.9142	0.1382
0.8986	11.7427	0.1383
0.9	11.8961	0.1383
0.9014	11.8239	0.1383
0.9028	11.8871	0.1383
0.9042	12.1308	0.1383
0.9056	12.1398	0.1383
0.9069	11.7156	0.1383
0.9083	11.499	0.1383
0.9097	11.508	0.1383
0.9111	11.851	0.1384
0.9125	11.6614	0.1384
0.9139	11.3365	0.1384
0.9153	11.5802	0.1384
0.9167	11.7517	0.1384
0.9181	11.869	0.1384
0.9194	11.8149	0.1384
0.9208	11.8058	0.1384
0.9222	11.7788	0.1384
0.9236	11.6524	0.1385
0.925	11.5441	0.1385
0.9264	11.6975	0.1385
0.9278	11.4629	0.1385
0.9292	11.7968	0.1385
0.9306	11.6885	0.1385
0.9319	11.4629	0.1385
0.9333	11.4899	0.1385
0.9347	11.4899	0.1385
0.9361	11.4358	0.1386
0.9375	11.7336	0.1386
0.9389	12.0405	0.1386
0.9403	11.8961	0.1386
0.9417	11.9503	0.1386
0.9431	12.1127	0.1386
0.9444	12.0856	0.1386
0.9458	11.7066	0.1386
0.9472	11.5892	0.1386
0.9486	11.7697	0.1387
0.95	11.9412	0.1387
0.9514	11.7697	0.1387
0.9528	11.3726	0.1387
0.9542	11.508	0.1387
0.9556	11.7156	0.1387
0.9569	11.9593	0.1387
0.9583	11.86	0.1387
0.9597	11.7788	0.1387
0.9611	11.6975	0.1388
0.9625	11.7968	0.1388
0.9639	11.7697	0.1388
0.9653	11.5531	0.1388
0.9667	11.6434	0.1388
0.9681	11.5982	0.1388
0.9694	11.7066	0.1388
0.9708	11.6253	0.1388
0.9722	11.4538	0.1388
0.9736	11.5802	0.1389
0.975	11.5982	0.1389
0.9764	11.5712	0.1389
0.9778	11.5712	0.1389
0.9792	11.4538	0.1389
0.9806	11.4448	0.1389
0.9819	11.7156	0.1389
0.9833	11.6253	0.1389
0.9847	11.526	0.1389
0.9861	11.6885	0.139
0.9875	11.3997	0.139
0.9889	11.3365	0.139
0.9903	11.3455	0.139
0.9917	11.499	0.139
0.9931	11.3275	0.139
0.9944	11.3004	0.139
0.9958	11.1199	0.139
0.9972	11.0116	0.139
0.9986	11.2282	0.1391
1	11.3365	0.1391
1.0014	11.3365	0.1391
1.0028	11.2733	0.1391
1.0042	11.2553	0.1391
1.0056	11.3365	0.1391
1.0069	11.0567	0.1391
1.0083	10.9394	0.1391
1.0097	11.3545	0.1391
1.0111	11.2282	0.1391
1.0125	11.3997	0.1392
1.0139	11.3907	0.1392
1.0153	11.2823	0.1392
1.0167	11.165	0.1392
1.0181	11.0838	0.1392
1.0194	11.147	0.1392
1.0208	11.0477	0.1392
1.0222	11.3094	0.1392
1.0236	11.6705	0.1392
1.025	11.4448	0.1393
1.0264	11.2643	0.1393
1.0278	11.0116	0.1393
1.0292	10.8672	0.1393
1.0306	10.7588	0.1393
1.0319	10.5693	0.1393
1.0333	11.0838	0.1393
1.0347	10.9935	0.1393
1.0361	10.8581	0.1393
1.0375	10.9664	0.1393
1.0389	10.9123	0.1394
1.0403	10.9213	0.1394
1.0417	10.8581	0.1394
1.0431	11.1199	0.1394
1.0444	11.0477	0.1394
1.0458	10.6325	0.1394
1.0472	10.6235	0.1394
1.0486	10.7769	0.1394
1.05	11.147	0.1394
1.0514	11.4448	0.1394
1.0528	11.4809	0.1395
1.0542	11.4177	0.1395
1.0556	11.2553	0.1395
1.0569	11.2462	0.1395
1.0583	11.0747	0.1395
1.0597	10.8942	0.1395
1.0611	10.9484	0.1395
1.0625	10.9303	0.1395
1.0639	11.0296	0.1395
1.0653	10.831	0.1396
1.0667	10.9574	0.1396
1.0681	10.9755	0.1396
1.0694	11.0206	0.1396
1.0708	10.9845	0.1396
1.0722	10.8581	0.1396
1.0736	10.9755	0.1396
1.075	10.9394	0.1396
1.0764	11.0025	0.1396
1.0778	11.165	0.1396
1.0792	11.165	0.1397
1.0806	11.0747	0.1397
1.0819	10.9484	0.1397
1.0833	11.147	0.1397
1.0847	11.1289	0.1397
1.0861	10.8581	0.1397
1.0875	10.7679	0.1397
1.0889	10.7769	0.1397
1.0903	10.5693	0.1397
1.0917	10.6415	0.1398
1.0931	10.7408	0.1398
1.0944	10.7859	0.1398
1.0958	11.0386	0.1398
1.0972	10.9664	0.1398
1.0986	11.0206	0.1398
1.1	10.9935	0.1398
1.1014	11.0567	0.1398
1.1028	10.7318	0.1398
1.1042	10.9845	0.1398
1.1056	10.831	0.1399
1.1069	10.7047	0.1399
1.1083	10.7769	0.1399
1.1097	10.8852	0.1399
1.1111	10.9213	0.1399
1.1125	10.8942	0.1399
1.1139	10.813	0.1399
1.1153	11.1199	0.1399
1.1167	10.9845	0.1399
1.1181	10.8491	0.1399
1.1194	10.7588	0.14
1.1208	10.8401	0.14
1.1222	10.8852	0.14
1.1236	10.6235	0.14
1.125	10.5512	0.14
1.1264	10.6144	0.14
1.1278	10.4881	0.14
1.1292	10.7227	0.14
1.1306	10.5061	0.14
1.1319	10.452	0.14
1.1333	10.7137	0.1401
1.1347	10.5693	0.1401
1.1361	10.4881	0.1401
1.1375	10.461	0.1401
1.1389	10.7047	0.1401
1.1403	10.7679	0.1401
1.1417	10.5693	0.1401
1.1431	10.461	0.1401
1.1444	10.6776	0.1401
1.1458	10.6957	0.1402
1.1472	10.5783	0.1402
1.1486	10.4429	0.1402
1.15	10.3888	0.1402
1.1514	10.4429	0.1402
1.1528	10.118	0.1402
1.1542	10.4339	0.1402
1.1556	10.6686	0.1402
1.1569	10.8581	0.1402
1.1583	10.7408	0.1402
1.1597	10.8491	0.1403
1.1611	10.9664	0.1403
1.1625	10.7227	0.1403
1.1639	10.5964	0.1403
1.1653	10.6505	0.1403
1.1667	10.4159	0.1403
1.1681	10.1992	0.1403
1.1694	10.2444	0.1403
1.1708	10.4159	0.1403
1.1722	10.4249	0.1403
1.1736	10.3436	0.1403
1.175	10.118	0.1404
1.1764	10.118	0.1404
1.1778	10.2083	0.1404
1.1792	10.5332	0.1404
1.1806	10.5603	0.1404
1.1819	10.7679	0.1404
1.1833	10.6054	0.1404
1.1847	10.452	0.1404
1.1861	10.3346	0.1404
1.1875	10.1	0.1404
1.1889	10.1631	0.1405
1.1903	9.9916	0.1405
1.1917	10.0458	0.1405
1.1931	10.2263	0.1405
1.1944	10.0007	0.1405
1.1958	10.2895	0.1405
1.1972	10.2895	0.1405
1.1986	9.9104	0.1405
1.2	10.0277	0.1405
1.2014	10.1541	0.1405
1.2028	10.1812	0.1406
1.2042	10.3256	0.1406
1.2056	10.1541	0.1406
1.2069	10.0909	0.1406
1.2083	10.1902	0.1406
1.2097	10.2444	0.1406
1.2111	10.2173	0.1406
1.2125	10.0187	0.1406
1.2139	9.9014	0.1406
1.2153	10.1	0.1406
1.2167	10.3346	0.1406
1.2181	10.3075	0.1407
1.2194	10.3527	0.1407
1.2208	10.1722	0.1407
1.2222	10.0729	0.1407
1.2236	9.9646	0.1407
1.225	9.9104	0.1407
1.2264	9.8924	0.1407
1.2278	9.9736	0.1407
1.2292	9.9736	0.1407
1.2306	9.9375	0.1407
1.2319	9.6938	0.1408
1.2333	9.6757	0.1408
1.2347	9.6577	0.1408
1.2361	9.8833	0.1408
1.2375	9.9285	0.1408
1.2389	9.7028	0.1408
1.2403	9.8743	0.1408
1.2417	9.9736	0.1408
1.2431	9.8111	0.1408
1.2444	9.6938	0.1408
1.2458	9.5313	0.1408
1.2472	9.6126	0.1409
1.2486	9.7299	0.1409
1.25	9.5765	0.1409
1.2514	9.5765	0.1409
1.2528	9.6396	0.1409
1.2542	9.6396	0.1409
1.2556	9.4862	0.1409
1.2569	9.2605	0.1409
1.2583	9.3237	0.1409
1.2597	9.6126	0.1409
1.2611	9.4862	0.1409
1.2625	9.6216	0.141
1.2639	9.4591	0.141
1.2653	9.432	0.141
1.2667	9.2876	0.141
1.2681	9.2335	0.141
1.2694	9.2966	0.141
1.2708	9.2876	0.141
1.2722	9.423	0.141
1.2736	9.6035	0.141
1.275	9.5674	0.141
1.2764	9.3508	0.141
1.2778	9.1342	0.1411
1.2792	9.071	0.1411
1.2806	9.1252	0.1411
1.2819	9.3418	0.1411
1.2833	9.5945	0.1411
1.2847	9.6216	0.1411
1.2861	9.4772	0.1411
1.2875	9.3598	0.1411
1.2889	9.6035	0.1411
1.2903	9.4591	0.1411
1.2917	9.3869	0.1411
1.2931	9.3237	0.1412
1.2944	9.2966	0.1412
1.2958	8.9537	0.1412
1.2972	8.8815	0.1412
1.2986	9.071	0.1412
1.3	9.4591	0.1412
1.3014	9.2605	0.1412
1.3028	9.0349	0.1412
1.3042	9.405	0.1412
1.3056	9.2696	0.1412
1.3069	9.0891	0.1412
1.3083	9.1793	0.1412
1.3097	9.1974	0.1413
1.3111	9.3418	0.1413
1.3125	9.3237	0.1413
1.3139	9.3237	0.1413
1.3153	9.2786	0.1413
1.3167	9.3328	0.1413
1.3181	9.062	0.1413
1.3194	8.8815	0.1413
1.3208	8.7009	0.1413
1.3222	8.6919	0.1413
1.3236	8.8093	0.1413
1.325	8.9988	0.1413
1.3264	9.071	0.1414
1.3278	9.1793	0.1414
1.3292	8.8273	0.1414
1.3306	8.8724	0.1414
1.3319	8.9988	0.1414
1.3333	8.9356	0.1414
1.3347	8.8183	0.1414
1.3361	8.6468	0.1414
1.3375	8.6017	0.1414
1.3389	8.7912	0.1414
1.3403	8.728	0.1414
1.3417	8.9085	0.1415
1.3431	8.8995	0.1415
1.3444	8.8634	0.1415
1.3458	8.6739	0.1415
1.3472	8.8273	0.1415
1.3486	8.7912	0.1415
1.35	8.8002	0.1415
1.3514	9.0891	0.1415
1.3528	8.9898	0.1415
1.3542	8.8544	0.1415
1.3556	8.6739	0.1415
1.3569	8.6829	0.1415
1.3583	8.8002	0.1416
1.3597	8.71	0.1416
1.3611	8.8634	0.1416
1.3625	8.7822	0.1416
1.3639	8.7009	0.1416
1.3653	8.7009	0.1416
1.3667	8.7731	0.1416
1.3681	8.7822	0.1416
1.3694	8.6287	0.1416
1.3708	8.5114	0.1416
1.3722	8.4843	0.1416
1.3736	8.6107	0.1416
1.375	8.6107	0.1416
1.3764	8.5204	0.1417
1.3778	8.4843	0.1417
1.3792	8.4843	0.1417
1.3806	8.737	0.1417
1.3819	8.8995	0.1417
1.3833	8.8634	0.1417
1.3847	8.7009	0.1417
1.3861	8.7822	0.1417
1.3875	8.6739	0.1417
1.3889	8.6107	0.1417
1.3903	8.728	0.1417
1.3917	8.7009	0.1417
1.3931	8.71	0.1418
1.3944	8.6287	0.1418
1.3958	8.5746	0.1418
1.3972	8.6197	0.1418
1.3986	8.5746	0.1418
1.4	8.6378	0.1418
1.4014	8.5114	0.1418
1.4028	8.5114	0.1418
1.4042	8.6919	0.1418
1.4056	8.6197	0.1418
1.4069	8.6739	0.1418
1.4083	8.6287	0.1418
1.4097	8.71	0.1419
1.4111	8.6829	0.1419
1.4125	8.6648	0.1419
1.4139	8.6558	0.1419
1.4153	8.8093	0.1419
1.4167	8.8454	0.1419
1.4181	8.7551	0.1419
1.4194	8.719	0.1419
1.4208	8.7461	0.1419
1.4222	8.8273	0.1419
1.4236	8.9266	0.1419
1.425	8.8905	0.1419
1.4264	8.8273	0.142
1.4278	8.8544	0.142
1.4292	8.9356	0.142
1.4306	8.9446	0.142
1.4319	8.7009	0.142
1.4333	8.8183	0.142
1.4347	8.8273	0.142
1.4361	9.0349	0.142
1.4375	8.9446	0.142
1.4389	8.6468	0.142
1.4403	8.6378	0.142
1.4417	8.6107	0.142
1.4431	8.6017	0.1421
1.4444	8.7551	0.1421
1.4458	8.6648	0.1421
1.4472	8.6378	0.1421
1.4486	8.6197	0.1421
1.45	8.4933	0.1421
1.4514	8.5385	0.1421
1.4528	8.5024	0.1421
1.4542	8.8183	0.1421
1.4556	8.737	0.1421
1.4569	8.6017	0.1421
1.4583	8.5204	0.1421
1.4597	8.6378	0.1422
1.4611	8.7461	0.1422
1.4625	8.737	0.1422
1.4639	8.7551	0.1422
1.4653	8.7461	0.1422
1.4667	8.728	0.1422
1.4681	8.7731	0.1422
1.4694	8.7912	0.1422
1.4708	8.8905	0.1422
1.4722	8.9807	0.1422
1.4736	8.8544	0.1422
1.475	8.6287	0.1422
1.4764	8.5746	0.1423
1.4778	8.4933	0.1423
1.4792	8.728	0.1423
1.4806	8.6287	0.1423
1.4819	8.5475	0.1423
1.4833	8.6468	0.1423
1.4847	8.6197	0.1423
1.4861	8.6739	0.1423
1.4875	8.5656	0.1423
1.4889	8.6378	0.1423
1.4903	8.5294	0.1423
1.4917	8.71	0.1423
1.4931	8.9085	0.1424
1.4944	8.6648	0.1424
1.4958	8.4482	0.1424
1.4972	8.4663	0.1424
1.4986	8.6558	0.1424
1.5	8.7731	0.1424
1.5014	8.6107	0.1424
1.5028	8.4392	0.1424
1.5042	8.2135	0.1424
1.5056	8.6468	0.1424
1.5069	8.5475	0.1424
1.5083	8.1865	0.1424
1.5097	8.3489	0.1424
1.5111	8.5746	0.1425
1.5125	8.5024	0.1425
1.5139	8.4572	0.1425
1.5153	8.4663	0.1425
1.5167	8.2858	0.1425
1.5181	8.4572	0.1425
1.5194	8.5385	0.1425
1.5208	8.5385	0.1425
1.5222	8.5746	0.1425
1.5236	8.4121	0.1425
1.525	8.358	0.1425
1.5264	8.2948	0.1425
1.5278	8.3219	0.1426
1.5292	8.385	0.1426
1.5306	8.4753	0.1426
1.5319	8.5204	0.1426
1.5333	8.4392	0.1426
1.5347	8.4933	0.1426
1.5361	8.3309	0.1426
1.5375	8.2045	0.1426
1.5389	8.2226	0.1426
1.5403	8.3941	0.1426
1.5417	8.4663	0.1426
1.5431	8.737	0.1426
1.5444	8.6287	0.1426
1.5458	8.4121	0.1427
1.5472	8.367	0.1427
1.5486	8.2858	0.1427
1.55	8.2858	0.1427
1.5514	8.1865	0.1427
1.5528	8.2316	0.1427
1.5542	8.0511	0.1427
1.5556	8.1865	0.1427
1.5569	8.0691	0.1427
1.5583	8.1052	0.1427
1.5597	7.9969	0.1427
1.5611	8.2406	0.1427
1.5625	8.3399	0.1427
1.5639	8.2496	0.1428
1.5653	8.0782	0.1428
1.5667	7.8886	0.1428
1.5681	8.015	0.1428
1.5694	8.2226	0.1428
1.5708	8.2135	0.1428
1.5722	7.9337	0.1428
1.5736	7.9247	0.1428
1.575	8.2226	0.1428
1.5764	8.3309	0.1428
1.5778	8.2135	0.1428
1.5792	8.0872	0.1428
1.5806	7.8976	0.1428
1.5819	7.8164	0.1429
1.5833	7.7532	0.1429
1.5847	8.0601	0.1429
1.5861	8.0059	0.1429
1.5875	7.8164	0.1429
1.5889	7.8615	0.1429
1.5903	7.9518	0.1429
1.5917	7.9608	0.1429
1.5931	7.8886	0.1429
1.5944	7.8976	0.1429
1.5958	7.9337	0.1429
1.5972	7.7081	0.1429
1.5986	7.663	0.1429
1.6	7.8435	0.143
1.6014	7.9879	0.143
1.6028	7.9789	0.143
1.6042	7.8164	0.143
1.6056	7.8525	0.143
1.6069	7.9428	0.143
1.6083	7.8615	0.143
1.6097	7.7713	0.143
1.6111	7.7352	0.143
1.6125	7.7803	0.143
1.6139	7.8254	0.143
1.6153	7.7623	0.143
1.6167	7.4644	0.143
1.6181	7.5095	0.143
1.6194	7.5637	0.1431
1.6208	7.5366	0.1431
1.6222	7.5276	0.1431
1.6236	7.5817	0.1431
1.625	7.5998	0.1431
1.6264	7.663	0.1431
1.6278	7.6088	0.1431
1.6292	7.5817	0.1431
1.6306	7.4373	0.1431
1.6319	7.7261	0.1431
1.6333	7.6359	0.1431
1.6347	7.5998	0.1431
1.6361	7.5727	0.1431
1.6375	7.663	0.1431
1.6389	7.6178	0.1432
1.6403	7.5547	0.1432
1.6417	7.5727	0.1432
1.6431	7.5366	0.1432
1.6444	7.4283	0.1432
1.6458	7.3922	0.1432
1.6472	7.4283	0.1432
1.6486	7.5817	0.1432
1.65	7.5817	0.1432
1.6514	7.5547	0.1432
1.6528	7.663	0.1432
1.6542	7.5456	0.1432
1.6556	7.6359	0.1432
1.6569	7.3832	0.1432
1.6583	7.5727	0.1433
1.6597	7.6539	0.1433
1.6611	7.672	0.1433
1.6625	7.6991	0.1433
1.6639	7.663	0.1433
1.6653	7.6449	0.1433
1.6667	7.6539	0.1433
1.6681	7.4373	0.1433
1.6694	7.4554	0.1433
1.6708	7.3471	0.1433
1.6722	7.2839	0.1433
1.6736	7.2749	0.1433
1.675	7.2478	0.1433
1.6764	7.2839	0.1433
1.6778	7.2839	0.1434
1.6792	7.1936	0.1434
1.6806	7.2207	0.1434
1.6819	7.5366	0.1434
1.6833	7.3741	0.1434
1.6847	7.2387	0.1434
1.6861	7.1304	0.1434
1.6875	7.0492	0.1434
1.6889	7.2749	0.1434
1.6903	7.5547	0.1434
1.6917	7.5727	0.1434
1.6931	7.2929	0.1434
1.6944	7.2929	0.1434
1.6958	7.1485	0.1434
1.6972	7.4193	0.1435
1.6986	7.4373	0.1435
1.7	7.4373	0.1435
1.7014	7.3832	0.1435
1.7028	7.4463	0.1435
1.7042	7.3471	0.1435
1.7056	7.2929	0.1435
1.7069	7.2839	0.1435
1.7083	7.2026	0.1435
1.7097	7.4012	0.1435
1.7111	7.311	0.1435
1.7125	7.2658	0.1435
1.7139	7.2568	0.1435
1.7153	7.2026	0.1435
1.7167	7.2297	0.1436
1.7181	7.2568	0.1436
1.7194	7.3651	0.1436
1.7208	7.3471	0.1436
1.7222	7.2929	0.1436
1.7236	7.2478	0.1436
1.725	7.1124	0.1436
1.7264	7.1575	0.1436
1.7278	7.2478	0.1436
1.7292	7.2749	0.1436
1.7306	7.329	0.1436
1.7319	7.1936	0.1436
1.7333	7.1756	0.1436
1.7347	7.3019	0.1436
1.7361	7.338	0.1436
1.7375	7.2749	0.1437
1.7389	7.2387	0.1437
1.7403	7.0402	0.1437
1.7417	7.1034	0.1437
1.7431	7.2478	0.1437
1.7444	7.2387	0.1437
1.7458	7.1665	0.1437
1.7472	6.9228	0.1437
1.7486	6.8326	0.1437
1.75	6.8506	0.1437
1.7514	7.0131	0.1437
1.7528	6.9951	0.1437
1.7542	7.1485	0.1437
1.7556	7.2207	0.1437
1.7569	7.1846	0.1437
1.7583	7.1034	0.1438
1.7597	7.0221	0.1438
1.7611	7.2026	0.1438
1.7625	7.1485	0.1438
1.7639	7.1485	0.1438
1.7653	6.9138	0.1438
1.7667	6.7694	0.1438
1.7681	6.8597	0.1438
1.7694	6.7875	0.1438
1.7708	6.7875	0.1438
1.7722	6.8958	0.1438
1.7736	7.1304	0.1438
1.775	7.1214	0.1438
1.7764	7.1304	0.1438
1.7778	7.0402	0.1438
1.7792	7.0131	0.1439
1.7806	7.1485	0.1439
1.7819	7.2297	0.1439
1.7833	7.1304	0.1439
1.7847	7.0673	0.1439
1.7861	7.1124	0.1439
1.7875	7.1575	0.1439
1.7889	7.1485	0.1439
1.7903	7.1034	0.1439
1.7917	6.9048	0.1439
1.7931	7.0041	0.1439
1.7944	7.0853	0.1439
1.7958	7.0853	0.1439
1.7972	7.0312	0.1439
1.7986	7.0673	0.1439
1.8	7.1124	0.144
1.8014	6.9138	0.144
1.8028	6.9951	0.144
1.8042	7.2387	0.144
1.8056	6.977	0.144
1.8069	6.8416	0.144
1.8083	6.9409	0.144
1.8097	7.32	0.144
1.8111	7.4644	0.144
1.8125	7.3832	0.144
1.8139	7.2568	0.144
1.8153	7.1665	0.144
1.8167	7.329	0.144
1.8181	7.2478	0.144
1.8194	7.2929	0.144
1.8208	7.1304	0.1441
1.8222	6.8597	0.1441
1.8236	7.1485	0.1441
1.825	7.4644	0.1441
1.8264	7.329	0.1441
1.8278	7.2568	0.1441
1.8292	7.2207	0.1441
1.8306	7.1936	0.1441
1.8319	7.1034	0.1441
1.8333	7.2749	0.1441
1.8347	7.2117	0.1441
1.8361	7.2478	0.1441
1.8375	7.2117	0.1441
1.8389	7.2839	0.1441
1.8403	7.2478	0.1442
1.8417	7.32	0.1442
1.8431	7.1756	0.1442
1.8444	7.0221	0.1442
1.8458	7.1485	0.1442
1.8472	7.1124	0.1442
1.8486	7.1395	0.1442
1.85	7.0673	0.1442
1.8514	7.1846	0.1442
1.8528	7.2297	0.1442
1.8542	7.2297	0.1442
1.8556	7.0582	0.1442
1.8569	7.0763	0.1442
1.8583	7.2297	0.1442
1.8597	7.1936	0.1442
1.8611	7.0943	0.1443
1.8625	7.1395	0.1443
1.8639	7.2117	0.1443
1.8653	7.4193	0.1443
1.8667	7.329	0.1443
1.8681	7.0582	0.1443
1.8694	7.1575	0.1443
1.8708	7.1304	0.1443
1.8722	7.1936	0.1443
1.8736	7.2929	0.1443
1.875	7.2839	0.1443
1.8764	7.338	0.1443
1.8778	7.311	0.1443
1.8792	7.1846	0.1443
1.8806	7.0943	0.1443
1.8819	7.2207	0.1444
1.8833	7.1936	0.1444
1.8847	7.0582	0.1444
1.8861	7.1034	0.1444
1.8875	7.2117	0.1444
1.8889	7.311	0.1444
1.8903	7.0853	0.1444
1.8917	7.1756	0.1444
1.8931	7.1756	0.1444
1.8944	7.2387	0.1444
1.8958	7.1395	0.1444
1.8972	7.2117	0.1444
1.8986	7.4373	0.1444
1.9	7.4283	0.1444
1.9014	7.2839	0.1445
1.9028	7.2387	0.1445
1.9042	7.2658	0.1445
1.9056	7.2026	0.1445
1.9069	7.0312	0.1445
1.9083	7.1304	0.1445
1.9097	7.4012	0.1445
1.9111	7.4554	0.1445
1.9125	7.4102	0.1445
1.9139	7.4193	0.1445
1.9153	7.3471	0.1445
1.9167	7.311	0.1445
1.9181	7.1756	0.1445
1.9194	7.1936	0.1445
1.9208	7.3561	0.1445
1.9222	7.3019	0.1446
1.9236	7.0943	0.1446
1.925	7.1485	0.1446
1.9264	7.2207	0.1446
1.9278	7.2026	0.1446
1.9292	7.1846	0.1446
1.9306	7.2207	0.1446
1.9319	7.2929	0.1446
1.9333	7.1846	0.1446
1.9347	7.1485	0.1446
1.9361	7.1485	0.1446
1.9375	7.2478	0.1446
1.9389	7.1846	0.1446
1.9403	7.0763	0.1446
1.9417	7.2929	0.1447
1.9431	7.2478	0.1447
1.9444	7.0312	0.1447
1.9458	7.0041	0.1447
1.9472	7.0041	0.1447
1.9486	7.1034	0.1447
1.95	7.3019	0.1447
1.9514	7.1124	0.1447
1.9528	7.2026	0.1447
1.9542	7.0673	0.1447
1.9556	7.0312	0.1447
1.9569	7.0221	0.1447
1.9583	7.0492	0.1447
1.9597	6.8958	0.1447
1.9611	6.8597	0.1447
1.9625	6.9228	0.1448
1.9639	6.9138	0.1448
1.9653	6.8958	0.1448
1.9667	6.9589	0.1448
1.9681	7.1214	0.1448
1.9694	6.9409	0.1448
1.9708	6.8597	0.1448
1.9722	6.7784	0.1448
1.9736	6.9319	0.1448
1.975	6.8055	0.1448
1.9764	6.9138	0.1448
1.9778	6.9138	0.1448
1.9792	6.8687	0.1448
1.9806	6.6972	0.1448
1.9819	6.6972	0.1448
1.9833	6.7062	0.1448
1.9847	6.8416	0.1449
1.9861	6.8597	0.1449
1.9875	6.7694	0.1449
1.9889	6.7694	0.1449
1.9903	6.8236	0.1449
1.9917	6.7062	0.1449
1.9931	6.7875	0.1449
1.9944	6.6882	0.1449
1.9958	6.7243	0.1449
1.9972	6.6882	0.1449
1.9986	6.7333	0.1449
2	6.6069	0.1449
2.0014	6.6521	0.1449
2.0028	6.6521	0.1449
2.0042	6.625	0.1449
2.0056	6.5438	0.145
2.0069	6.4535	0.145
2.0083	6.5528	0.145
2.0097	6.7062	0.145
2.0111	6.7333	0.145
2.0125	6.616	0.145
2.0139	6.625	0.145
2.0153	6.6611	0.145
2.0167	6.6611	0.145
2.0181	6.7333	0.145
2.0194	6.6882	0.145
2.0208	6.5438	0.145
2.0222	6.5347	0.145
2.0236	6.3362	0.145
2.025	6.3993	0.145
2.0264	6.4264	0.145
2.0278	6.3993	0.1451
2.0292	6.4084	0.1451
2.0306	6.4084	0.1451
2.0319	6.3452	0.1451
2.0333	6.5167	0.1451
2.0347	6.5799	0.1451
2.0361	6.5347	0.1451
2.0375	6.4445	0.1451
2.0389	6.5257	0.1451
2.0403	6.5889	0.1451
2.0417	6.5708	0.1451
2.0431	6.4445	0.1451
2.0444	6.4535	0.1451
2.0458	6.3452	0.1451
2.0472	6.4535	0.1451
2.0486	6.5708	0.1451
2.05	6.5347	0.1451
2.0514	6.5618	0.1452
2.0528	6.4354	0.1452
2.0542	6.4625	0.1452
2.0556	6.4264	0.1452
2.0569	6.4806	0.1452
2.0583	6.4354	0.1452
2.0597	6.3452	0.1452
2.0611	6.3091	0.1452
2.0625	6.3903	0.1452
2.0639	6.4896	0.1452
2.0653	6.5257	0.1452
2.0667	6.3903	0.1452
2.0681	6.4625	0.1452
2.0694	6.282	0.1452
2.0708	6.3452	0.1452
2.0722	6.4174	0.1452
2.0736	6.3271	0.1453
2.075	6.3001	0.1453
2.0764	6.0925	0.1453
2.0778	6.1556	0.1453
2.0792	6.264	0.1453
2.0806	6.273	0.1453
2.0819	6.0293	0.1453
2.0833	5.93	0.1453
2.0847	5.921	0.1453
2.0861	5.93	0.1453
2.0875	6.1466	0.1453
2.0889	6.1105	0.1453
2.0903	6.1195	0.1453
2.0917	6.0203	0.1453
2.0931	6.0473	0.1453
2.0944	6.1556	0.1453
2.0958	6.3001	0.1453
2.0972	6.2188	0.1454
2.0986	6.1827	0.1454
2.1	6.1737	0.1454
2.1014	6.1466	0.1454
2.1028	6.1737	0.1454
2.1042	6.1286	0.1454
2.1056	6.0744	0.1454
2.1069	6.0744	0.1454
2.1083	6.0112	0.1454
2.1097	6.0022	0.1454
2.1111	6.264	0.1454
2.1125	6.3001	0.1454
2.1139	6.2549	0.1454
2.1153	6.0203	0.1454
2.1167	6.0203	0.1454
2.1181	6.0293	0.1454
2.1194	6.0654	0.1454
2.1208	6.1195	0.1454
2.1222	6.1286	0.1455
2.1236	5.93	0.1455
2.125	5.93	0.1455
2.1264	5.9571	0.1455
2.1278	5.939	0.1455
2.1292	5.9751	0.1455
2.1306	6.0473	0.1455
2.1319	6.2279	0.1455
2.1333	6.1286	0.1455
2.1347	6.0654	0.1455
2.1361	6.1105	0.1455
2.1375	6.0834	0.1455
2.1389	5.9751	0.1455
2.1403	6.0925	0.1455
2.1417	6.0383	0.1455
2.1431	6.0022	0.1455
2.1444	6.0925	0.1455
2.1458	5.9481	0.1456
2.1472	5.939	0.1456
2.1486	6.1286	0.1456
2.15	6.2008	0.1456
2.1514	6.2188	0.1456
2.1528	6.0383	0.1456
2.1542	6.0293	0.1456
2.1556	6.0112	0.1456
2.1569	5.9932	0.1456
2.1583	6.0112	0.1456
2.1597	6.1556	0.1456
2.1611	6.0654	0.1456
2.1625	6.0654	0.1456
2.1639	6.0564	0.1456
2.1653	5.8939	0.1456
2.1667	6.0022	0.1456
2.1681	5.9481	0.1456
2.1694	6.1105	0.1457
2.1708	6.1376	0.1457
2.1722	6.0925	0.1457
2.1736	5.921	0.1457
2.175	5.8939	0.1457
2.1764	6.0293	0.1457
2.1778	6.1376	0.1457
2.1792	6.0112	0.1457
2.1806	6.0834	0.1457
2.1819	5.939	0.1457
2.1833	5.9751	0.1457
2.1847	5.93	0.1457
2.1861	5.9842	0.1457
2.1875	6.0383	0.1457
2.1889	5.8849	0.1457
2.1903	5.9661	0.1457
2.1917	6.0383	0.1457
2.1931	6.1195	0.1457
2.1944	6.2008	0.1458
2.1958	6.0564	0.1458
2.1972	5.9751	0.1458
2.1986	5.9932	0.1458
2.2	6.2098	0.1458
2.2014	6.1647	0.1458
2.2028	6.1556	0.1458
2.2042	6.2098	0.1458
2.2056	6.1466	0.1458
2.2069	6.0834	0.1458
2.2083	6.0654	0.1458
2.2097	6.0203	0.1458
2.2111	5.93	0.1458
2.2125	6.2369	0.1458
2.2139	6.1917	0.1458
2.2153	6.1556	0.1458
2.2167	6.1105	0.1458
2.2181	6.1286	0.1459
2.2194	6.0293	0.1459
2.2208	5.9571	0.1459
2.2222	5.8397	0.1459
2.2236	5.8307	0.1459
2.225	6.1647	0.1459
2.2264	6.0925	0.1459
2.2278	6.2279	0.1459
2.2292	6.3271	0.1459
2.2306	6.1286	0.1459
2.2319	5.9571	0.1459
2.2333	5.9481	0.1459
2.2347	6.1015	0.1459
2.2361	6.2279	0.1459
2.2375	6.1917	0.1459
2.2389	6.1466	0.1459
2.2403	6.0564	0.1459
2.2417	5.9481	0.1459
2.2431	6.0383	0.146
2.2444	6.1286	0.146
2.2458	6.1556	0.146
2.2472	6.1195	0.146
2.2486	6.0925	0.146
2.25	6.1015	0.146
2.2514	6.3271	0.146
2.2528	6.4716	0.146
2.2542	6.4716	0.146
2.2556	6.2188	0.146
2.2569	6.2008	0.146
2.2583	6.1376	0.146
2.2597	6.3091	0.146
2.2611	6.1466	0.146
2.2625	6.1827	0.146
2.2639	6.0925	0.146
2.2653	6.0112	0.146
2.2667	6.1105	0.1461
2.2681	6.0925	0.1461
2.2694	6.1556	0.1461
2.2708	6.1647	0.1461
2.2722	6.2008	0.1461
2.2736	6.1917	0.1461
2.275	6.1737	0.1461
2.2764	6.0203	0.1461
2.2778	5.9932	0.1461
2.2792	5.939	0.1461
2.2806	6.0383	0.1461
2.2819	5.9029	0.1461
2.2833	5.9932	0.1461
2.2847	6.0744	0.1461
2.2861	6.0383	0.1461
2.2875	6.0022	0.1461
2.2889	6.1015	0.1461
2.2903	6.1105	0.1462
2.2917	6.2008	0.1462
2.2931	6.2369	0.1462
2.2944	6.0383	0.1462
2.2958	5.921	0.1462
2.2972	5.93	0.1462
2.2986	6.0473	0.1462
2.3	6.2188	0.1462
2.3014	6.1917	0.1462
2.3028	6.1015	0.1462
2.3042	6.1105	0.1462
2.3056	6.0744	0.1462
2.3069	6.0473	0.1462
2.3083	5.939	0.1462
2.3097	6.0834	0.1462
2.3111	6.1827	0.1462
2.3125	6.0293	0.1462
2.3139	5.9751	0.1463
2.3153	6.0022	0.1463
2.3167	5.9119	0.1463
2.3181	6.0383	0.1463
2.3194	6.0383	0.1463
2.3208	6.0654	0.1463
2.3222	6.1195	0.1463
2.3236	5.9481	0.1463
2.325	5.8036	0.1463
2.3264	5.8758	0.1463
2.3278	5.9571	0.1463
2.3292	6.1015	0.1463
2.3306	5.9661	0.1463
2.3319	5.939	0.1463
2.3333	5.9481	0.1463
2.3347	5.9119	0.1463
2.3361	5.7856	0.1463
2.3375	5.7946	0.1463
2.3389	5.8127	0.1464
2.3403	5.921	0.1464
2.3417	5.8217	0.1464
2.3431	5.8578	0.1464
2.3444	5.8939	0.1464
2.3458	5.7044	0.1464
2.3472	5.7585	0.1464
2.3486	5.8578	0.1464
2.35	5.9119	0.1464
2.3514	5.8578	0.1464
2.3528	5.7675	0.1464
2.3542	5.8397	0.1464
2.3556	5.7224	0.1464
2.3569	5.7585	0.1464
2.3583	5.6592	0.1464
2.3597	5.7044	0.1464
2.3611	5.7314	0.1464
2.3625	5.8036	0.1464
2.3639	5.7675	0.1465
2.3653	5.921	0.1465
2.3667	5.7856	0.1465
2.3681	5.6141	0.1465
2.3694	5.4516	0.1465
2.3708	5.4877	0.1465
2.3722	5.4787	0.1465
2.3736	5.569	0.1465
2.375	5.6051	0.1465
2.3764	5.6051	0.1465
2.3778	5.5238	0.1465
2.3792	5.596	0.1465
2.3806	5.6412	0.1465
2.3819	5.6141	0.1465
2.3833	5.596	0.1465
2.3847	5.5058	0.1465
2.3861	5.5329	0.1465
2.3875	5.5419	0.1465
2.3889	5.6502	0.1465
2.3903	5.578	0.1466
2.3917	5.569	0.1466
2.3931	5.578	0.1466
2.3944	5.5599	0.1466
2.3958	5.5599	0.1466
2.3972	5.569	0.1466
2.3986	5.4968	0.1466
2.4	5.4697	0.1466
2.4014	5.5148	0.1466
2.4028	5.6231	0.1466
2.4042	5.6592	0.1466
2.4056	5.4968	0.1466
2.4069	5.5148	0.1466
2.4083	5.4516	0.1466
2.4097	5.3162	0.1466
2.4111	5.4336	0.1466
2.4125	5.4426	0.1466
2.4139	5.4426	0.1466
2.4153	5.4245	0.1466
2.4167	5.4697	0.1467
2.4181	5.3523	0.1467
2.4194	5.4516	0.1467
2.4208	5.4245	0.1467
2.4222	5.3614	0.1467
2.4236	5.4607	0.1467
2.425	5.5599	0.1467
2.4264	5.569	0.1467
2.4278	5.3614	0.1467
2.4292	5.2892	0.1467
2.4306	5.3433	0.1467
2.4319	5.4968	0.1467
2.4333	5.4787	0.1467
2.4347	5.5329	0.1467
2.4361	5.4336	0.1467
2.4375	5.5419	0.1467
2.4389	5.6502	0.1467
2.4403	5.569	0.1467
2.4417	5.4607	0.1467
2.4431	5.4516	0.1467
2.4444	5.4065	0.1468
2.4458	5.4426	0.1468
2.4472	5.2801	0.1468
2.4486	5.2531	0.1468
2.45	5.2892	0.1468
2.4514	5.3433	0.1468
2.4528	5.3433	0.1468
2.4542	5.3523	0.1468
2.4556	5.3253	0.1468
2.4569	5.1989	0.1468
2.4583	5.2801	0.1468
2.4597	5.2621	0.1468
2.4611	5.244	0.1468
2.4625	5.3614	0.1468
2.4639	5.244	0.1468
2.4653	5.3343	0.1468
2.4667	5.3975	0.1468
2.4681	5.3614	0.1468
2.4694	5.3162	0.1468
2.4708	5.2711	0.1468
2.4722	5.2892	0.1469
2.4736	5.2892	0.1469
2.475	5.3523	0.1469
2.4764	5.3162	0.1469
2.4778	5.1718	0.1469
2.4792	5.1899	0.1469
2.4806	5.1357	0.1469
2.4819	5.1899	0.1469
2.4833	5.217	0.1469
2.4847	5.1267	0.1469
2.4861	5.1989	0.1469
2.4875	5.1357	0.1469
2.4889	5.2079	0.1469
2.4903	5.217	0.1469
2.4917	5.0816	0.1469
2.4931	5.3523	0.1469
2.4944	5.2801	0.1469
2.4958	5.3162	0.1469
2.4972	5.2621	0.1469
2.4986	5.0725	0.1469
2.5	5.0996	0.147
2.5014	5.0545	0.147
2.5028	5.1628	0.147
2.5042	5.1177	0.147
2.5056	5.1267	0.147
2.5069	5.0274	0.147
2.5083	5.0906	0.147
2.5097	5.0003	0.147
2.5111	5.1177	0.147
2.5125	5.1899	0.147
2.5139	5.1177	0.147
2.5153	5.1086	0.147
2.5167	5.2531	0.147
2.5181	5.2079	0.147
2.5194	5.1989	0.147
2.5208	5.1718	0.147
2.5222	5.2801	0.147
2.5236	5.2531	0.147
2.525	5.1357	0.147
2.5264	5.1718	0.147
2.5278	5.1177	0.1471
2.5292	4.9913	0.1471
2.5306	5.0725	0.1471
2.5319	5.235	0.1471
2.5333	5.1538	0.1471
2.5347	5.1177	0.1471
2.5361	5.244	0.1471
2.5375	5.1899	0.1471
2.5389	5.1447	0.1471
2.5403	5.1989	0.1471
2.5417	5.217	0.1471
2.5431	5.2892	0.1471
2.5444	5.244	0.1471
2.5458	5.217	0.1471
2.5472	5.1447	0.1471
2.5486	5.0816	0.1471
2.55	5.1628	0.1471
2.5514	5.1809	0.1471
2.5528	5.1357	0.1471
2.5542	5.1538	0.1471
2.5556	5.2621	0.1471
2.5569	5.1809	0.1472
2.5583	5.1989	0.1472
2.5597	5.1267	0.1472
2.5611	5.217	0.1472
2.5625	5.2711	0.1472
2.5639	5.2892	0.1472
2.5653	5.235	0.1472
2.5667	5.0996	0.1472
2.5681	5.1989	0.1472
2.5694	5.1538	0.1472
2.5708	5.1899	0.1472
2.5722	5.2079	0.1472
2.5736	5.1718	0.1472
2.575	5.226	0.1472
2.5764	5.244	0.1472
2.5778	5.1899	0.1472
2.5792	5.226	0.1472
2.5806	5.1447	0.1472
2.5819	5.1628	0.1472
2.5833	5.1538	0.1472
2.5847	5.1177	0.1473
2.5861	5.1628	0.1473
2.5875	5.1357	0.1473
2.5889	5.2531	0.1473
2.5903	5.3253	0.1473
2.5917	5.3884	0.1473
2.5931	5.3433	0.1473
2.5944	5.1086	0.1473
2.5958	5.1628	0.1473
2.5972	5.1989	0.1473
2.5986	5.2801	0.1473
2.6	5.235	0.1473
2.6014	5.1899	0.1473
2.6028	5.0816	0.1473
2.6042	5.1899	0.1473
2.6056	5.217	0.1473
2.6069	5.244	0.1473
2.6083	5.2079	0.1473
2.6097	5.1447	0.1473
2.6111	5.1267	0.1473
2.6125	5.244	0.1474
2.6139	5.2079	0.1474
2.6153	5.1267	0.1474
2.6167	5.1538	0.1474
2.6181	5.1447	0.1474
2.6194	5.0996	0.1474
2.6208	5.1267	0.1474
2.6222	5.1447	0.1474
2.6236	5.244	0.1474
2.625	5.244	0.1474
2.6264	5.2711	0.1474
2.6278	5.1538	0.1474
2.6292	4.9552	0.1474
2.6306	5.1086	0.1474
2.6319	5.0906	0.1474
2.6333	5.0545	0.1474
2.6347	5.235	0.1474
2.6361	5.226	0.1474
2.6375	5.3253	0.1474
2.6389	5.3162	0.1474
2.6403	5.2892	0.1474
2.6417	5.1357	0.1475
2.6431	5.235	0.1475
2.6444	5.1718	0.1475
2.6458	5.1899	0.1475
2.6472	5.235	0.1475
2.6486	5.2711	0.1475
2.65	5.1447	0.1475
2.6514	5.1989	0.1475
2.6528	5.0725	0.1475
2.6542	5.217	0.1475
2.6556	5.2801	0.1475
2.6569	5.1628	0.1475
2.6583	5.2621	0.1475
2.6597	5.3072	0.1475
2.6611	5.235	0.1475
2.6625	5.217	0.1475
2.6639	5.226	0.1475
2.6653	5.217	0.1475
2.6667	5.1718	0.1475
2.6681	5.1809	0.1475
2.6694	5.1989	0.1476
2.6708	5.3253	0.1476
2.6722	5.1538	0.1476
2.6736	5.1628	0.1476
2.675	5.226	0.1476
2.6764	5.1538	0.1476
2.6778	5.2711	0.1476
2.6792	5.3072	0.1476
2.6806	5.2531	0.1476
2.6819	5.1538	0.1476
2.6833	4.883	0.1476
2.6847	4.892	0.1476
2.6861	4.9101	0.1476
2.6875	4.9913	0.1476
2.6889	5.1177	0.1476
2.6903	5.1809	0.1476
2.6917	5.1628	0.1476
2.6931	5.0816	0.1476
2.6944	4.9372	0.1476
2.6958	4.9552	0.1476
2.6972	5.0184	0.1476
2.6986	4.9823	0.1477
2.7	5.0635	0.1477
2.7014	4.9823	0.1477
2.7028	5.0094	0.1477
2.7042	4.9191	0.1477
2.7056	5.0364	0.1477
2.7069	5.0364	0.1477
2.7083	5.0816	0.1477
2.7097	5.0003	0.1477
2.7111	4.9191	0.1477
2.7125	5.0816	0.1477
2.7139	4.9823	0.1477
2.7153	5.0274	0.1477
2.7167	5.0906	0.1477
2.7181	5.0635	0.1477
2.7194	5.0816	0.1477
2.7208	4.9281	0.1477
2.7222	4.8379	0.1477
2.7236	4.874	0.1477
2.725	4.874	0.1477
2.7264	4.874	0.1477
2.7278	4.9281	0.1478
2.7292	4.9733	0.1478
2.7306	4.9281	0.1478
2.7319	5.0906	0.1478
2.7333	4.9281	0.1478
2.7347	4.901	0.1478
2.7361	4.9642	0.1478
2.7375	4.9913	0.1478
2.7389	5.0455	0.1478
2.7403	5.0094	0.1478
2.7417	4.9462	0.1478
2.7431	4.8559	0.1478
2.7444	4.8649	0.1478
2.7458	4.8559	0.1478
2.7472	4.892	0.1478
2.7486	4.9101	0.1478
2.75	4.9281	0.1478
2.7514	4.8108	0.1478
2.7528	4.8649	0.1478
2.7542	4.9191	0.1478
2.7556	4.8649	0.1478
2.7569	4.8379	0.1479
2.7583	4.8559	0.1479
2.7597	4.9642	0.1479
2.7611	4.7927	0.1479
2.7625	4.7205	0.1479
2.7639	4.8379	0.1479
2.7653	4.7837	0.1479
2.7667	4.7657	0.1479
2.7681	4.5761	0.1479
2.7694	4.54	0.1479
2.7708	4.6483	0.1479
2.7722	4.7927	0.1479
2.7736	4.7657	0.1479
2.775	4.7296	0.1479
2.7764	4.6393	0.1479
[truncated: 15,281 more rows]
