# Supplementary material for: Nitric oxide releasing nanofiber stimulates revascularization in response to ischemia via cGMP-dependent protein kinase
Source: PLoS One. 2024 May 20;19(5):e0303758. doi: 10.1371/journal.pone.0303758 (PMC11104631; doi:10.1371/journal.pone.0303758)
Supplement: S1 Data — (ZIP) [file pone.0303758.s004.zip › Figure 3D_MMP9_raw.xlsx]

## Sheet: MMP9 raw data
MMP9	No.	Raw data	Ratio	Average
con	3	128389	1.00039
	4	128092	0.998075
	5	128537	1.00154	1
Ischemia	8	146983	1.14526
	9	175014	1.36368
	10	194246	1.51353	1.34082
con+Ischemia	13	192999	1.50382
	16	199830	1.55704
	17	196732	1.5329	1.53125
MAP3+Ischemia	21	142381	1.1094
	23	150816	1.17513
	24	128603	1.00205	1.09553
