# Supplementary material for: Nitric oxide releasing nanofiber stimulates revascularization in response to ischemia via cGMP-dependent protein kinase
Source: PLoS One. 2024 May 20;19(5):e0303758. doi: 10.1371/journal.pone.0303758 (PMC11104631; doi:10.1371/journal.pone.0303758)
Supplement: S1 Data — (ZIP) [file pone.0303758.s004.zip › Figure 4B_Branch points_raw.xlsx]

## Sheet: Aorta assay
Raw count
	NT	MAP3	MAP+KT	SNAP	SNAP+KT
#6	132	153	59	245	175
	188	236	192	148	100
	150	159	240	148	58
	148	220	152	135	146
	62		192		133
	94
	108
#3	50	66	18	144	19
	74	143	68	80	28
	63	79	116	61	20
	72	104	114	87	30
	14	56	31
	113		45
Normalized
	NT	MAP3	MAP+KT	SNAP	SNAP+KT
#6	1.04762	1.21429	0.468254	1.94444	1.38889
	1.49206	1.87302	1.52381	1.1746	0.793651
	1.19048	1.2619	1.90476	1.1746	0.460317
	1.1746	1.74603	1.20635	1.07143	1.15873
	0.492063		1.52381		1.05556
	0.746032
	0.857143
#3	0.777202	1.02591	0.279793	2.23834	0.295337
	1.15026	2.2228	1.05699	1.24352	0.435233
	0.979275	1.22798	1.80311	0.948187	0.310881
	1.11917	1.61658	1.77202	1.35233	0.466321
	0.217617	0.870466	0.481865
	1.75648		0.699482
