# Supplementary material for: Nitric oxide releasing nanofiber stimulates revascularization in response to ischemia via cGMP-dependent protein kinase
Source: PLoS One. 2024 May 20;19(5):e0303758. doi: 10.1371/journal.pone.0303758 (PMC11104631; doi:10.1371/journal.pone.0303758)
Supplement: S1 Data — (ZIP) [file pone.0303758.s004.zip › Figure 4C_Total nitrate_raw.xlsx]

## Sheet: Total nitrate
No.	Normal	MAP3	Normal+Ischemia	MAP3+Ischemia
1	71.2035	34.2571	35.373	57.2034
2	53.548	46.6399	41.1409	78.1653
3	58.0242	67.6111	67.0538	59.3319
4	51.4467	72.8944	30.6355	86.312
5	39.4348	51.0037	32.8943	84.6627
6	16.9913	72.1327	24.2785	65.4108
7	36.7037		27.0831	114.683
8	47.8724		39.5652	76.6599
9			43.2078	57.9132
10			54.3246	61.5423
11			58.398	99.0316
12			19.3782	56.4204
13			62.6607	111.378
14			50.6327

## Sheet: p-value
Table Analyzed	Total Nitrate
One-way analysis of variance
P value	< 0.0001
P value summary	***
Are means signif. different? (P < 0.05)	Yes
Number of groups	4
F	10.62
R squared	0.4626
Bartlett's test for equal variances
Bartlett's statistic (corrected)	1.438
P value	0.6966
P value summary	ns
Do the variances differ signif. (P < 0.05)	No
ANOVA Table	SS	df	MS
Treatment (between columns)	9509	3	3170
Residual (within columns)	11050	37	298.5
Total	20550	40
Newman-Keuls Multiple Comparison Test	Mean Diff.	q	Significant? P < 0.05?	Summary
Ischemia vs NO Ischemia	-35.69	7.585	Yes	***
Ischemia vs NO normal	-15.52	2.604	No	ns
Ischemia vs normal	-5.001	---	No	ns
normal vs NO Ischemia	-30.69	5.59	Yes	***
normal vs NO normal	-10.52	---	No	ns
NO normal vs NO Ischemia	-20.17	3.345	Yes	*
